# Supplementary material for: Ex vivo engineered human plasma cells exhibit robust protein secretion and long-term engraftment in vivo
Source: Nat Commun. 2022 Oct 16;13:6110. doi: 10.1038/s41467-022-33787-8 (PMC9573882; doi:10.1038/s41467-022-33787-8)
Supplement: Supplementary file 3 — Source Data [file 41467_2022_33787_MOESM3_ESM.xlsx]

## Sheet: Fig2b
Green	CD19hiCD38lo	CD38+	CD38++	CD38++CD138hi
1	15.6565	20.844	19.7305	19.8592
2	15.3728	16.9793	19.2205	22.7143
3	13.3693	18.6767	21.0474	24.2728
4	14.2771	15.0223	19.7272	27.0961
5	14.3681	22.2613	23.0668	26.3584
Red	CD19hiCD38lo	CD38+	CD38++	CD38++CD138hi
1	15.7646	18.9839	27.5065	29.3209
2	9.99403	11.0328	18.1418	14.094
3	14.3758	17.7407	20.5385	21.8132
4	13.8819	12.4252	25.1535	26.9862
5	13.6956	19.3313	23.076	22.6101

## Sheet: Fig2d
	day2					day13
No ER	98	95	98	98	98	95	65	43	57	58	63
Yes ER	0	2	0	0	0	2	35	57	43	42	37
Picture #	Actual name	Average	obs1	obs2	obs3	obs4	obs5	obs6						day 2 cells	obs1	obs2	obs3	obs4	obs5	obs6
11	NC04_01	0.17	0	1	0	0	0	0						0	42	14	43	39	34	19
76	NC04_02	0	0	0	0	0	0	0		NC04 = day 2 cells				1	1	28	0	4	9	23
102	NC04_03	0.5	0	1	0	0	1	1		NC05 = day 13 cells				2	0	1	0	0	0	1
69	NC04_04	0	0	0	0	0	0	0
17	NC04_05	0.33	0	1	0	0	0	1		Thus NC04_01 is the first pic from day 2				0-1	43	42	43	43	43	42
34	NC04_06	0.17	0	0	0	0	0	1		and NC05_01 is the first pic from day 13				2	0	1	0	0	0	1
28	NC04_07	0.33	0	1	0	0	0	1
93	NC04_08	0.33	0	1	0	0	1	0						day 13 cells	obs1	obs2	obs3	obs4	obs5	obs6		# cells scored	day2 no RER	day 2 yes RER	day13 no RER	day13 yes RER
94	NC04_09	0.17	0	1	0	0	0	0						0	24	8	27	17	21	7		obs1	43	0	39	21
55	NC04_10	0.17	0	1	0	0	0	0						1	15	18	7	18	17	26		obs2	42	1	26	34
23	NC04_11	0.67	0	1	0	1	1	1						2	21	34	26	25	22	27		obs3	43	0	34	26
30	NC04_12	0.5	0	1	0	0	1	1														obs4	43	0	35	25
100	NC04_13	0.33	0	0	0	0	1	1						0-1	39	26	34	35	38	33		obs5	43	0	38	22
9	NC04_14	0	0	0	0	0	0	0						2	21	34	26	25	22	27		obs6	42	1	33	27
67	NC04_15	0.33	0	1	0	0	0	1
86	NC04_16	0.33	0	1	0	0	0	1
56	NC04_17	0.5	0	1	0	1	0	1
12	NC04_18	0.33	1	1	0	0	0	0						This is the data in graphpad
71	NC04_19	0.33	0	1	0	0	0	1
87	NC04_20	0.17	0	1	0	0	0	0						% cells scored	day2 no RER	day 2 yes RER	day13 no RER	day13 yes RER
103	NC04_21	0.33	0	1	0	0	0	1						obs1	0.98	0	0.65	0.35
66	NC04_22	0.17	0	0	0	0	0	1						obs2	0.95	0.02	0.43	0.57
36	NC04_23	0	0	0	0	0	0	0						obs3	0.98	0	0.57	0.43
7	NC04_24	0.33	0	0	0	0	1	1						obs4	0.98	0	0.58	0.42
14	NC04_25	0.5	0	1	0	1	0	1						obs5	0.98	0	0.63	0.37
57	NC04_26	0.33	0	2	0	0	0	0						obs6	0.95	0.02	0.55	0.45
43	NC04_27	0.17	0	0	0	0	0	1
42	NC04_28	0.33	0	1	0	0	0	1
106	NC04_29	0.17	0	0	0	0	0	1
1	NC04_30	0.17	0	1	0	0	0	0
2	NC04_31	0	0	0	0	0	0	0
51	NC04_32	0.5	0	1	0	1	1	0
45	NC04_33	0.33	0	1	0	0	0	1
32	NC04_34	0.33	0	1	0	0	1	0
90	NC04_35	0.33	0	1	0	0	0	1
81	NC04_36	0.17	0	0	0	0	0	1
59	NC04_37	0.17	0	1	0	0	0	0
48	NC04_38	0.17	0	0	0	0	0	1
37	NC04_39	0.5	0	1	0	0	1	1
6	NC04_40	0.17	0	1	0	0	0	0
104	NC04_41	0	0	0	0	0	0	0
31	NC04_43	0.17	0	1	0	0	0	0
84	NC04_44	0.5	0	1	0	0	0	2
101	NC05_01	1.5	1	2	2	2	1	1
38	NC05_02	0.67	0	2	0	0	1	1
19	NC05_03	0.5	0	1	0	1	0	1
16	NC05_04	1.17	1	2	1	1	1	1
62	NC05_05	0.5	0	1	0	1	0	1
27	NC05_06	2	2	2	2	2	2	2
64	NC05_07	1.33	2	2	1	1	1	1
77	NC05_08	0.67	0	1	1	1	0	1
44	NC05_09	2	2	2	2	2	2	2
95	NC05_10	0.33	0	0	0	1	1	0
99	NC05_11	2	2	2	2	2	2	2
18	NC05_12	2	2	2	2	2	2	2
75	NC05_13	2	2	2	2	2	2	2
105	NC05_14	1.67	1	2	2	2	1	2
89	NC05_15	0.17	0	0	0	0	1	0
49	NC05_16	2	2	2	2	2	2	2
74	NC05_17	0.17	0	1	0	0	0	0
80	NC05_18	2	2	2	2	2	2	2
41	NC05_19	1.5	1	2	2	1	1	2
3	NC05_20	0.5	0	1	0	1	0	1
72	NC05_21	0.5	0	1	0	1	0	1
21	NC05_22	2	2	2	2	2	2	2
73	NC05_23	0.5	1	0	0	1	0	1
13	NC05_24	0.5	0	1	0	1	0	1
92	NC05_25	0.5	0	1	0	1	0	1
79	NC05_26	2	2	2	2	2	2	2
8	NC05_27	2	2	2	2	2	2	2
22	NC05_28	1.83	1	2	2	2	2	2
25	NC05_29	0.17	0	1	0	0	0	0
82	NC05_30	0.17	0	0	0	0	0	1
20	NC05_32	1.17	1	1	0	1	2	2
68	NC05_34	1	0	2	1	1	1	1
24	NC05_35	0.17	0	1	0	0	0	0
53	NC05_36	2	2	2	2	2	2	2
10	NC05_37	2	2	2	2	2	2	2
33	NC05_38	0.5	1	1	0	0	0	1
88	NC05_39	0.33	0	1	0	0	0	1
52	NC05_40	1.33	1	2	0	2	1	2
78	NC05_41	0.33	0	1	0	0	0	1
15	NC05_42	2	2	2	2	2	2	2
60	NC05_43	0.33	0	1	0	0	0	1
58	NC05_45	2	2	2	2	2	2	2
39	NC05_46	1.83	2	2	2	1	2	2
70	NC05_47	1.83	2	2	2	2	1	2
98	NC05_48	1	1	2	1	0	1	1
5	NC05_49	1.67	1	2	2	2	1	2
83	NC05_50	1.17	1	2	1	1	1	1
61	NC05_51	2	2	2	2	2	2	2
46	NC05_52	0.33	1	0	0	0	0	1
63	NC05_53	0.5	0	1	0	1	0	1
47	NC05_54	2	2	2	2	2	2	2
96	NC05_55	2	2	2	2	2	2	2
26	NC05_56	1	1	2	1	0	1	1
85	NC05_57	0	0	0	0	0	0	0
50	NC05_58	0.5	0	0	0	1	1	1
29	NC05_59	0.17	0	0	0	0	0	1
4	NC05_60	2	2	2	2	2	2	2
65	NC05_61	1.83	1	2	2	2	2	2
35	NC05_62	0.33	0	1	0	0	0	1
91	NC05_63	0.33	0	1	0	0	1	0
	Total 0	49.17	66	22	70	56	55	26
	Total 1	27.67	16	46	7	22	26	49
	Total 2	26.17	21	35	26	25	22	28

## Sheet: Fig3c
Total Flux	Time(Day)	Region
8620000	2	Total
7260000	2	Total
5450000	2	Total
6050000	2	Total
7060000	2	Total
3350000	2	Hindlimb
2690000	2	Hindlimb
2240000	2	Hindlimb
2600000	2	Hindlimb
2940000	2	Hindlimb
4120000	2	Chest
3730000	2	Chest
2490000	2	Chest
2620000	2	Chest
3180000	2	Chest
11500000	9	Total
9740000	9	Total
6340000	9	Total
8750000	9	Total
9010000	9	Total
5580000	9	Hindlimb
4730000	9	Hindlimb
3270000	9	Hindlimb
4460000	9	Hindlimb
4570000	9	Hindlimb
3770000	9	Chest
3570000	9	Chest
2090000	9	Chest
2840000	9	Chest
3100000	9	Chest
22000000	16	Total
7530000	16	Total
16400000	16	Total
11200000	16	Total
14100000	16	Total
12800000	16	Hindlimb
3830000	16	Hindlimb
9310000	16	Hindlimb
5430000	16	Hindlimb
8260000	16	Hindlimb
5720000	16	Chest
2420000	16	Chest
5170000	16	Chest
3710000	16	Chest
4120000	16	Chest
15000000	23	Total
11000000	23	Total
7210000	23	Total
9580000	23	Total
10200000	23	Total
8060000	23	Hindlimb
5670000	23	Hindlimb
3840000	23	Hindlimb
5340000	23	Hindlimb
5770000	23	Hindlimb
4390000	23	Chest
3810000	23	Chest
2360000	23	Chest
2990000	23	Chest
3030000	23	Chest
10500000	30	Total
12400000	30	Total
7030000	30	Total
10100000	30	Total
10600000	30	Total
5630000	30	Hindlimb
6560000	30	Hindlimb
3630000	30	Hindlimb
5570000	30	Hindlimb
5890000	30	Hindlimb
3250000	30	Chest
4260000	30	Chest
2450000	30	Chest
3320000	30	Chest
3420000	30	Chest
9660000	37	Total
8030000	37	Total
5260000	37	Total
8260000	37	Total
8390000	37	Total
5220000	37	Hindlimb
4270000	37	Hindlimb
2730000	37	Hindlimb
4410000	37	Hindlimb
4730000	37	Hindlimb
3010000	37	Chest
2620000	37	Chest
1790000	37	Chest
2650000	37	Chest
2600000	37	Chest
8040000	51	Total
6930000	51	Total
7570000	51	Total
8190000	51	Total
7940000	51	Total
4350000	51	Hindlimb
3670000	51	Hindlimb
4150000	51	Hindlimb
4450000	51	Hindlimb
4180000	51	Hindlimb
2400000	51	Chest
2170000	51	Chest
2260000	51	Chest
2530000	51	Chest
2670000	51	Chest

## Sheet: Fig3d
donor	IgG(ng/ml)	IgM(ng/ml)	Time(day)		donor 3658 in main figure 3d, donor 3657 in supplementary S3b
3657	0	0	0
3657	0	0	0
3657	0	0	0
3657	0	0	0
3657	0	0	0
3658	0	0	0
3658	0	0	0
3658	0	0	0
3658	0	0	0
3658	0	0	0
3657	4339.65	2017.92	10
3657	3042.9	1574.44	10
3657	3667.85	1205.75	10
3657	3852.64	1696.69	10
3657	3433.38	1848.24	10
3658	37961.9	4530.27	10
3658	14018.3	3572.01	10
3658	18990.4	4537.66	10
3658	16738	4567.25	10
3658	13686.3	5052.8	10
3657	3822.98	1696.69	14
3657	3382.39	1563.32	14
3657	3172.33	1055.65	14
3657	3136.31	1589.27	14
3657	3129.11	1722.59	14
3658	20704.4	3792.67	14
3658	12429.9	3090.85	14
3658	13062.4	4131.52	14
3658	35105.9	3785.31	14
3658	26911.1	4153.64	14
3657	4061.26	1681.88	21
3657	2835.91	1299.18	21
3657	3193.97	942.496	21
3657	3078.78	1414.71	21
3657	5138.79	1481.64	21
3658	28944	2885.29	21
3658	15119.8	2367.5	21
3658	17812.2	2859.6	21
3658	22275.8	2947.69	21
3658	16715.4	4922.87	21
3657	5746.45	1399.82	35
3657	4438.2	1142.05	35
3657	4751.51	931.15	35
3657	4944.43	1149.55	35
3657	4061.26	1243.15	35
3658	21757.9	2316.04	35
3658	10498.9	1958.93	35
3658	15066	2620.98	35
3658	19569.4	2422.63	35
3658	18196.9	3208.33	35
3657	4705.42	1048.12	56
3657	3440.67	991.596	56
3657	4264.11	714.246	56
3657	3852.64	1025.53	56
3657	4430.6	1373.76	56
3658	18373.1	2190.99	56
3658	8687.56	1567.02	56
3658	11936.3	2330.74	56
3658	26259.3	2146.82	56
3658	23279	2591.6	56

## Sheet: Fig3g
day	Bulk	CD138-	CD138+	no cell
28	3420000	1160000	3880000	673000
28	3890000	1090000	4810000	582000
28	3640000	1180000	3550000	620000

## Sheet: FigS4a
	Day -11
Mock	0
ms1	364.038
ms2	63.464
ms3	7215.9
ms4	1488.39
ms5	1598.58
ms6	559.694
ms7	1840.02
ms8	1452.36
ms9	27.866

## Sheet: Fig4bc
Week	Mock	IL6-Mock	BAFF	IL6-BAFF	Mock_1	Mock_2	Mock_3	Mock_4	IL6_1	IL6_2	IL6_3	IL6_4	BAFF_1	BAFF_2	BAFF_3	BAFF_4	BAFF_5	BAFF_IL6_1	BAFF_IL6_2	BAFF_IL6_3	BAFF_IL6_4	BAFF_IL6_5
0	0	0	0	0	0	0	0	0	0	0	0	0	0	0	0	0	0	0	0	0	0	0
1	1916.34	5717.76	64945.1	62403.4	3018.7	1872.01	887.401	1887.24	7487.14	5460	7513.28	2410.61	32490.6	42762.5	147792	64040	37640.1	47532.7		29194.5	110483
3	1214.92	6943.68	54020.8	143172	1641.94	1329.36	876.288	1012.1	6106.71	6627.66	12791.8	2248.48	43404.4	97824.8	49955.8	45242.9	33676.2	278885	108671	119204	149730	59369.1
5	7875.92	18791.7	112660	185389	9144.1	9595.25	7838.25	4926.06	21127.4	17447.4	25882.7	10709.4	156562	145175	101804	87185.8	72572.9	261507	146751	214774	212916	90996.9
7	6756.25	18026.6	72678.6	107004	10605.9	8280.48	2596.32	5542.26	25143.3	17081.2	22554.6	7327.49	97420.6	103763	78818.3	74298	9093.06	196112	86233.4	92173.9	113826	46677.4
9	3829.03	15091.3	27252.3	79997.4	4251.75	5079.19	2761.16	3224	19991.2	15895.6	16126.5	8352.15	50182.4	32594	26201.1	17222.3	10061.6	123579	72232.6	87417.5	87789.5	28968.6
11	3379.44	8643.97	22312	72004.3	4251.75	2055.6	3179.2	4031.19	6744.06	8342.3	10584.3	8905.24	28446.2	41710.5	15675.5	15686	10041.5	108171	64800.7	70579.7	72609.9	43860.3
13	3811.33	8686.6	22701.6	63101.8	4872.41	4810.45	2485.24	3077.21	9383.69	8043.7	11927	5392	24832.5	41187.8	15569.7	18460.9	13457.2	94889.6	43085	71122.8	68196.6	38214.7
15	3653.78	7252.78	20731.2	59580.8	4512.71	4152.17	2409.4	3540.85	5404.35	6328.58	10851.3	6426.92	17721.5	26756.6	11818.4	36193.9	11165.8	78990.2	58035.5	60963.1	60778.8	39136.5
17	3009.18	6793.64	15114.3	47950.4	4065.01	2459.97	2409.4	3102.32	5725.23	7089.61	8080.32	6279.39	12421.6	24513.4	11649.3	15773.2	11214.2	67702.8	41479	53092.7	54040.6	23436.9
19	1966.09	6885.95	12338.7	47315.7	2459.97	1927.29	1067.7	2409.4	4711.27	6586.63	7884.92	8360.97	14010.2	23401.4	5540.17	9978.75	8763.17	67140	39637.9	50176.4	49736.2	29888.1
25	2449.25	7517.5	7590	48223	3677	3103	805	2212	5469	4529	5359	14713	7193	9717	6129	5469	9442	94745	21925	37913	37039	49493
38	2707.75	4406	5393	19166.8	3034	1989	2774	3034	3969	3307	5341	5007	4970	6872	4333	6718	4072	29014	9200	21679	27489	8452
51	812.06	2523.68	3495.62	10334.5	650.117	598.18		1187.88	1758.19	2952.1	3180.24	2204.19		4891.92	3088.16	3525.08	2477.32	13372	4878.41	5261.99	19332.8	8827.47

## Sheet: Fig4d
Time(day)	Condition	BAFF(pg/ml)
0	BAFF	0
0	BAFF	0
0	BAFF	0
0	BAFF	0
0	BAFF	0
0	BAFF_IL6	0
0	BAFF_IL6	0
0	BAFF_IL6	0
0	BAFF_IL6	0
0	BAFF_IL6	0
7	BAFF	1088.41
7	BAFF	1339.34
7	BAFF	920.339
7	BAFF	2477.88
7	BAFF	1089.78
7	BAFF_IL6	5937.94
7	BAFF_IL6	4021.6
7	BAFF_IL6	2819.09
7	BAFF_IL6	3404.74
7	BAFF_IL6
21	BAFF	793.538
21	BAFF	995.199
21	BAFF	622.747
21	BAFF	1643.47
21	BAFF	351.573
21	BAFF_IL6	5184.87
21	BAFF_IL6	2450.76
21	BAFF_IL6	2551
21	BAFF_IL6	2435.47
21	BAFF_IL6	2539.16
35	BAFF	648.142
35	BAFF	893.751
35	BAFF	705.378
35	BAFF	1187.34
35	BAFF	506.438
35	BAFF_IL6	5387.72
35	BAFF_IL6	1978.06
35	BAFF_IL6	2468.18
35	BAFF_IL6	2591.26
35	BAFF_IL6	2024.7
49	BAFF	488.608
49	BAFF	560.566
49	BAFF	400.842
49	BAFF	866.687
49	BAFF	398.113
49	BAFF_IL6	3847.59
49	BAFF_IL6	1552.95
49	BAFF_IL6	2338.62
49	BAFF_IL6	2468.58
49	BAFF_IL6	931.453
63	BAFF	583.588
63	BAFF	244.96
63	BAFF	337.898
63	BAFF	878.967
63	BAFF	360.198
63	BAFF_IL6	3423.55
63	BAFF_IL6	2093.36
63	BAFF_IL6	2132.51
63	BAFF_IL6	1791.95
63	BAFF_IL6	1662.05
77	BAFF	474.583
77	BAFF	421.854
77	BAFF	233.974
77	BAFF	1074.74
77	BAFF	329.921
77	BAFF_IL6	2902.55
77	BAFF_IL6	1505.87
77	BAFF_IL6	1601.4
77	BAFF_IL6	2136.07
77	BAFF_IL6	1251.46
91	BAFF	309.845
91	BAFF	565.532
91	BAFF	543.455
91	BAFF	1489.86
91	BAFF	540.995
91	BAFF_IL6	5103.64
91	BAFF_IL6	2258.67
91	BAFF_IL6	2897.14
91	BAFF_IL6	3571.83
91	BAFF_IL6	1701.94
105	BAFF	385.353
105	BAFF	508.888
105	BAFF	312.486
105	BAFF	135.33
105	BAFF	387.92
105	BAFF_IL6	3381.5
105	BAFF_IL6	1381.7
105	BAFF_IL6	1645.33
105	BAFF_IL6	2265.05
105	BAFF_IL6	2196.86
119	BAFF	272.543
119	BAFF	367.318
119	BAFF	0
119	BAFF	508.888
119	BAFF	158.693
119	BAFF_IL6	2705.56
119	BAFF_IL6	981.001
119	BAFF_IL6	1725.84
119	BAFF_IL6	2233.11
119	BAFF_IL6	1903.21
133	BAFF	623.903
133	BAFF	393.049
133	BAFF	18.875
133	BAFF	881.771
133	BAFF	0
133	BAFF_IL6	2972.78
133	BAFF_IL6	1228.44
133	BAFF_IL6	1047.3
133	BAFF_IL6	2113.57
133	BAFF_IL6	2237.37
175	BAFF	271.493
175	BAFF	367.507
175	BAFF	158.287
175	BAFF
175	BAFF	530.644
175	BAFF_IL6	1730.29
175	BAFF_IL6	630.71
175	BAFF_IL6	696.939
175	BAFF_IL6	932.596
175	BAFF_IL6	992.928
266	BAFF	194.801
266	BAFF	265.832
266	BAFF	194.801
266	BAFF	480.289
266	BAFF	286.281
266	BAFF_IL6	1018.56
266	BAFF_IL6	549.229
266	BAFF_IL6	1290.93
266	BAFF_IL6	745.888
266	BAFF_IL6	1491.73
357	BAFF
357	BAFF	113.064
357	BAFF	0
357	BAFF	404.343
357	BAFF	0
357	BAFF_IL6	1105.37
357	BAFF_IL6	526.073
357	BAFF_IL6	733.815
357	BAFF_IL6	879.314
357	BAFF_IL6	576.306

## Sheet: FigS4d
IL6	Day 10	Day 10	Day 10	Day 10	Day 10	Week 3	Week 3	Week 3	Week 3	Week 3	Week 5	Week 5	Week 5	Week 5	Week 5	Week 7	Week 7	Week 7	Week 7	Week 7	Week 9	Week 9	Week 9	Week 9	Week 9	Week 11	Week 11	Week 11	Week 11	Week 11	Week 13	Week 13	Week 13	Week 13	Week 13	Week 15	Week 15	Week 15	Week 15	Week 15	Week 17	Week 17	Week 17	Week 17	Week 17	Week 19	Week 19	Week 19	Week 19
NSG Mock-PCs	0	0	14.991	0		5.559	0	0	0		0	0	0	217.584		0	0	0	0		0	6.536	0	0		0	4.069	0.733	121.945		0	0	0	0		0	0	0	0		0	2.243	0	0		0	0	0	0
NSG BAFF-PCs	0	0	0	0	0	0	0	0	0	0	0	0	0	0	0	18.793	22.249	0	0	25.351	0.733	0	0	0	0	30.444	0	14.248	8.7	40.794	0	0	0	0	0	0	0	9.138	0	0	0	0	0	0	0	0	0	0	0
IL6-NSG Mock-PCs	116.622	292.34	1115.79	1057.01		146.055	104.795	980.254	924.514		171.27	73.504	923.391	799.269		18.793	167.609		812.793		143.276	29.264	815.426	613.874		199.899	84.159	1090.92	788.631		16.747	70.013	644.865	600.992		6.537	84.944	591.78	384.986		60.146	112.69	599.149	410.844		23.689	91.907	785.702	481.248
IL6-NSG BAFF-PCs	6756.63		1230.24	449.156		5336.96	1002.98	1551.67	396.748	66.123	3574.64	890.216	1159.7	395.199	60.046	3070.97	1419.88	2245.91	410.272	50.915	5113.79	949.168	1364.52	359.844	68.225	4417.24	1022.91	1864.88	452.566	102.456	2929.27	576.597	1224.35	244.697	9.653	2442.08	524.308	1090.78	206.197	24.181	2192.3	546.295	932.706	183.502	28.585	3109.22		1251.25	237.003
[truncated: 16 more columns]

## Sheet: FigS4e
	Day 10	Day 10	Day 10	Day 10	Day 10	Week 3	Week 3	Week 3	Week 3	Week 3	Week 5	Week 5	Week 5	Week 5	Week 5	Week 7	Week 7	Week 7	Week 7	Week 7	Week 9	Week 9	Week 9	Week 9	Week 9	Week 11	Week 11	Week 11	Week 11	Week 11	Week 13	Week 13	Week 13	Week 13	Week 13	Week 15	Week 15	Week 15	Week 15	Week 15	Week 17	Week 17	Week 17	Week 17	Week 17	Week 19	Week 19	Week 19	Week 19
NSG Mock-PCs	4161	3063.43	2158	2896.54		2207.17	3172.54	1155.3	1741.87		2007.16	1296.94	1977.23	1189.31		1572.02	1510.87	715.44	1165.03		1697	1098.36	704.181	997.413		871.516	862.466	469.692	1180.93		1072.39	999.431	531.987	688.118		758.089	735.833	394.5	688.118		789.875	503.255	327.116	541.56		665.84	349.599	388.091	716.75
NSG BAFF-PCs	10767.8	13237.3	10471.3	11669.6	10641.9	7839.93	8973.12	6715.31	6580.5	6812.41	5765.98	7081.07	3849.82	3524.39	4592.96	4702.12	5033.42	4316.99	3471.8	1963.12	4235.59	3338.54	2876.12	3196.65	2208.53	2540.43	3140.97	2166.18	2253.66	1524.48	2354.79	2788.43	2501.3	2759.69	1735.14	2116.21	2772.46	2163.9	4313.02	1503.61	1598.74	2093.96	1754.18	2256.13	1367.27	2342.05	2734.15	1731.97	2342.05
IL6-NSG Mock-PCs	5890.73	6500.62	9549.71	5683.49		4470.34	5267.47	8750.05	4009.16		4697.49	4400.32	7791.89	3786.9		3704.26	2869.87	5973.9	2838.4		2912.41	2360.68	4952.65	2632.9		1714.18	1768.54	3663.67	2298.75		2329.32	2730.95	3583.29	2059		1506.78	1563.86	2737.34	2227.5		1294.35	1456.05	2836.35	1500.43		1161.19	1576.54	2804.4	1916.06
IL6-NSG BAFF-PCs	39415.1	23126.5	20042.2	19642.7		37585.7	18679.3	21571	18819.2	9616.06	41649.4	16450.6	17561.1	17631.4	7871.99	32143.5	10724.1	11887.8	9921.74	4821.25	24812.3	9254.3	11361.1	8582.02	4052.36	17800	7103.15	7282.18	7627.15	3852.48	20264.1	7112.66	10176.4	7032.3	4368.14	16602.1	6034.51	8559.5	6223.15	4060.55	15379	5438.27	7082.51	5806.71	2967.42	17223.1	5895.77	7576.28	5819.9
[truncated: 16 more columns]

[truncated: 11 more sheets: FigS6f, FigS6g, Fig5bcd, Fig5f, Fig5g, Fig6b, Fig6e, Fig6f, Fig6h, Fig6i, Fig6k]
